# Supplementary material for: Fast live-cell conventional fluorophore nanoscopy with ImageJ through super-resolution radial fluctuations
Source: Nat Commun. 2016 Aug 12;7:12471. doi: 10.1038/ncomms12471 (PMC4990649; doi:10.1038/ncomms12471)
Supplement: Supplementary Software — The SRRF algorithm. The SRRF algorithm source code and plugin for ImageJ and Fiji are provided along with a manual providing instructions for installation and use. [file ncomms12471-s10.zip]

Archive with 38 entries (31 files):
- NanoJ-SRRF supplementary software/
- NanoJ-SRRF supplementary software/.DS_Store
- __MACOSX/
- __MACOSX/NanoJ-SRRF supplementary software/
- __MACOSX/NanoJ-SRRF supplementary software/._.DS_Store
- NanoJ-SRRF supplementary software/ImageJ_plugins/
- NanoJ-SRRF supplementary software/ImageJ_plugins/aparapi.jar
- __MACOSX/NanoJ-SRRF supplementary software/ImageJ_plugins/
- __MACOSX/NanoJ-SRRF supplementary software/ImageJ_plugins/._aparapi.jar
- NanoJ-SRRF supplementary software/ImageJ_plugins/commons-compress-1.10.jar
- __MACOSX/NanoJ-SRRF supplementary software/ImageJ_plugins/._commons-compress-1.10.jar
- NanoJ-SRRF supplementary software/ImageJ_plugins/JGoogleAnalytics_0.4.jar
- __MACOSX/NanoJ-SRRF supplementary software/ImageJ_plugins/._JGoogleAnalytics_0.4.jar
- NanoJ-SRRF supplementary software/ImageJ_plugins/NanoJ_Core.jar
- __MACOSX/NanoJ-SRRF supplementary software/ImageJ_plugins/._NanoJ_Core.jar
- NanoJ-SRRF supplementary software/ImageJ_plugins/NanoJ_SRRF.jar
- __MACOSX/NanoJ-SRRF supplementary software/ImageJ_plugins/._NanoJ_SRRF.jar
- NanoJ-SRRF supplementary software/ImageJ_plugins/NanoJ_Updater.jar
- __MACOSX/NanoJ-SRRF supplementary software/ImageJ_plugins/._NanoJ_Updater.jar
- __MACOSX/NanoJ-SRRF supplementary software/._ImageJ_plugins
- NanoJ-SRRF supplementary software/Install.TXT
- __MACOSX/NanoJ-SRRF supplementary software/._Install.TXT
- NanoJ-SRRF supplementary software/Licenses/
- NanoJ-SRRF supplementary software/Licenses/Aparapi_LICENSE.TXT
- __MACOSX/NanoJ-SRRF supplementary software/Licenses/
- __MACOSX/NanoJ-SRRF supplementary software/Licenses/._Aparapi_LICENSE.TXT
- NanoJ-SRRF supplementary software/Licenses/GNU_GPL_LICENSE.txt
- __MACOSX/NanoJ-SRRF supplementary software/Licenses/._GNU_GPL_LICENSE.txt
- NanoJ-SRRF supplementary software/Licenses/JGoogleAnalytics_LICENSE.TXT
- __MACOSX/NanoJ-SRRF supplementary software/Licenses/._JGoogleAnalytics_LICENSE.TXT
- NanoJ-SRRF supplementary software/Licenses/NanoJ-SRRF_LICENSE.txt
- __MACOSX/NanoJ-SRRF supplementary software/Licenses/._NanoJ-SRRF_LICENSE.txt
- __MACOSX/NanoJ-SRRF supplementary software/._Licenses
- NanoJ-SRRF supplementary software/NanoJ User Manual Version 1.1R0.pdf
- __MACOSX/NanoJ-SRRF supplementary software/._NanoJ User Manual Version 1.1R0.pdf
- NanoJ-SRRF supplementary software/Version.txt
- __MACOSX/NanoJ-SRRF supplementary software/._Version.txt
- __MACOSX/._NanoJ-SRRF supplementary software
