# Supplementary material for: Fast live-cell conventional fluorophore nanoscopy with ImageJ through super-resolution radial fluctuations
Source: Nat Commun. 2016 Aug 12;7:12471. doi: 10.1038/ncomms12471 (PMC4990649; doi:10.1038/ncomms12471)
Supplement: Supplementary Software — The SRRF algorithm. The SRRF algorithm source code and plugin for ImageJ and Fiji are provided along with a manual providing instructions for installation and use. [file ncomms12471-s10.zip › NanoJ-SRRF supplementary software/Licenses/NanoJ-SRRF_LICENSE.txt]

NanoJ-SRRF - an ImageJ plugin for Super-Resolution Microscopy
Copyright (C) 2015 Ricardo Henriques <r.henriques@ucl.ac.uk>

This program is free software: you can redistribute it and/or modify
it under the terms of the GNU General Public License as published by
the Free Software Foundation, either version 3 of the License, or
(at your option) any later version.

This program is distributed in the hope that it will be useful,
but WITHOUT ANY WARRANTY; without even the implied warranty of
MERCHANTABILITY or FITNESS FOR A PARTICULAR PURPOSE.  See the
GNU General Public License for more details.

You should have received a copy of the GNU General Public License
along with this program.  If not, see <http://www.gnu.org/licenses/>.
