# Supplementary material for: Fast live-cell conventional fluorophore nanoscopy with ImageJ through super-resolution radial fluctuations
Source: Nat Commun. 2016 Aug 12;7:12471. doi: 10.1038/ncomms12471 (PMC4990649; doi:10.1038/ncomms12471)
Supplement: Supplementary Software — The SRRF algorithm. The SRRF algorithm source code and plugin for ImageJ and Fiji are provided along with a manual providing instructions for installation and use. [file ncomms12471-s10.zip › NanoJ-SRRF supplementary software/Version.txt]

1.1R0 �Zephyr�
